# Supplementary material for: Adjuvant Chemotherapy Is Associated with Improved Survival in Advanced Ampullary Adenocarcinoma—A Population-Based Analysis by the German Cancer Registry Group
Source: J Clin Med. 2025 May 30;14(11):3869. doi: 10.3390/jcm14113869 (PMC12155577; doi:10.3390/jcm14113869)
Supplement: Supplementary file 1 [file jcm-14-03869-s001.zip]

Archive with 1 entries (1 files):
- jcm-3628915-supplementary.pdf
